# Supplementary material for: MiRNAs from DLK1-DIO3 Imprinted Locus at 14q32 are Associated with Multiple Sclerosis: Gender-Specific Expression and Regulation of Receptor Tyrosine Kinases Signaling
Source: Cells. 2019 Feb 8;8(2):133. doi: 10.3390/cells8020133 (PMC6406543; doi:10.3390/cells8020133)
Supplement: Supplementary file 1 [file cells-08-00133-s001.zip]

Archive with 6 entries (6 files):
- Baulina et al. - Equitation S1.doc
- Baulina et al. - Table S1.xls
- Baulina et al. - Table S2.xls
- Baulina et al. - Table S3.xls
- Baulina et al. - Table S4.xls
- code for network and enrichment analyses.zip
