# Supplementary material for: MiRNAs from DLK1-DIO3 Imprinted Locus at 14q32 are Associated with Multiple Sclerosis: Gender-Specific Expression and Regulation of Receptor Tyrosine Kinases Signaling
Source: Cells. 2019 Feb 8;8(2):133. doi: 10.3390/cells8020133 (PMC6406543; doi:10.3390/cells8020133)
Supplement: Supplementary file 1 [file cells-08-00133-s001.zip › Baulina et al. - Table S1.xls]

## Sheet: MEN RRMS vs  HC
Table S1. The high throughput sequencing data on miRNA differential expression in 8 RRMS patients compared to 4 HC (all men).
name	log2FC	p-value	FDR p-value
hsa-miR-3647-3p	-4.15053106335789	1.0391211016868e-05	0.00168339952345987
hsa-miR-181a-2*	-1.4977835734196	5.05945695071255e-06	0.00168339952345987
hsa-miR-181b	-1.32437850712981	8.69243560676879e-06	0.00168339952345987
hsa-miR-431	1.85974230406602	1.20732717712915e-05	0.00168339952345987
hsa-miR-181a	-1.26955190122923	1.73248664507019e-05	0.00168339952345987
hsa-miR-432	1.70520855049575	1.73137844794623e-05	0.00168339952345987
hsa-miR-376c	1.86408448905553	2.5323123557046e-05	0.00210905443339398
hsa-miR-656	2.36726918549881	3.4726216103351e-05	0.00253067299853171
hsa-miR-409-5p	5.99296199588314	9.94071903623951e-05	0.00643937688680848
hsa-miR-411	1.54110927597559	0.000110820505809653	0.00646083548870277
hsa-miR-376a	1.99140689637679	0.00015040628141142	0.00766702898724724
hsa-miR-377	2.61973765170388	0.000157811917404746	0.00766702898724724
hsa-miR-127-3p	1.50187717932044	0.000232213880697786	0.0104138994189853
hsa-miR-3607-3p	-3.4058125851864	0.000400990005057543	0.0166983694963248
hsa-miR-410	1.29284937145498	0.00047087319785568	0.0183012716233241
hsa-miR-379	1.69401000031554	0.000589397581928055	0.0201488163004901
hsa-miR-758	1.51154976403901	0.000647167720078274	0.0201488163004901
hsa-miR-889	1.46501161196705	0.000639339049115835	0.0201488163004901
hsa-miR-337-3p	2.25458088036349	0.000656650960050276	0.0201488163004901
hsa-miR-330-5p	-1.1494647561344	0.000745900286419846	0.0208054611020128
hsa-miR-485-5p	1.87717064578774	0.000749424842439568	0.0208054611020128
hsa-miR-485-3p	1.47349294156335	0.00093160550868943	0.0236141744159103
hsa-miR-136*	1.38990120699532	0.000926601730899906	0.0236141744159103
hsa-miR-433	1.65389342279303	0.00123835903778212	0.0300818049594573
hsa-miR-493	1.31313856829524	0.00148082745935293	0.0319749040297317
hsa-miR-495	1.5045828606116	0.0014714527488666	0.0319749040297317
hsa-miR-337-5p	2.02148604946834	0.00183506922839058	0.0382087628625609
hsa-miR-409-3p	1.15361644622951	0.00200968400813765	0.0402429447708014
hsa-miR-376b	2.2315969532398	0.00207082048563301	0.0402429447708014
hsa-miR-370	1.77253090443271	0.00222006540447785	0.0410943173476687
hsa-miR-134	1.3182809733538	0.00225560575493207	0.0410943173476687
hsa-miR-381	1.63255410619812	0.00337856863291085	0.0476442797937361
hsa-miR-496	1.83165079122752	0.00306647585843646	0.0510787264419559
hsa-miR-499-5p	-1.6272784450549	0.0033458679957435	0.0541844733755128
hsa-miR-873	-1.53180758976085	0.00347094142738169	0.0546907797882033
hsa-miR-155	-0.791836425313779	0.0036067761971875	0.055335540077903
hsa-miR-3150b	-1.88793379521707	0.00394258210649645	0.0583226271716721
hsa-miR-369-3p	1.33078922963441	0.00410159127622394	0.0583226271716721
hsa-miR-487a	1.65006764059747	0.00407690035181471	0.0583226271716721
hsa-miR-769-5p	-0.812361754541203	0.00473838829159426	0.0642437296278942
hsa-miR-19a	0.823383696022711	0.00463044380617804	0.0642437296278942
hsa-let-7g	-0.756502123763826	0.00487820500288845	0.0646362162882719
hsa-miR-323-3p	1.30232646765993	0.0054839686728105	0.0710478608055227
hsa-miR-3200-3p	-3.13814103972657	0.00634841228535259	0.0715963955562863
hsa-let-7e*	3.48626945395353	0.00596004936151427	0.0715963955562863
hsa-miR-194*	-3.15368374905289	0.00617862510290513	0.0715963955562863
hsa-miR-345	-0.96609308102761	0.00608739200009565	0.0715963955562863
hsa-miR-493*	1.12691356016316	0.00625969004497113	0.0715963955562863
hsa-miR-494	3.4747346348755	0.00638595637894835	0.0715963955562863
hsa-miR-655	2.53681842995604	0.00592024205668273	0.0715963955562863
hsa-miR-487b	1.13857966333705	0.00668874173181128	0.0735761590499241
hsa-miR-136	1.94604312668776	0.00692057707408108	0.0747166006331347
hsa-miR-323b-3p	2.60328163527334	0.00811299893994475	0.0859977887634144
hsa-miR-154	1.08068738428622	0.00874243016711474	0.0910149426326409
hsa-miR-1468	-1.57444772685415	0.00924863884590698	0.094595727143224
hsa-miR-378	-0.838949780208647	0.00971874163208814	0.0976901098535756
hsa-miR-551a	3.37263192951514	0.0104952914552724	0.10370771048176
hsa-miR-3116	-1.9970825539439	0.0111347905098081	0.108193047786969
hsa-miR-92a-1*	-0.989451487482074	0.0116841702146393	0.11167002024811
hsa-miR-101	-0.885555844466089	0.0119698453468023	0.112555158664286
hsa-miR-629	-0.988096118512722	0.0121899781155821	0.112805670498164
hsa-miR-181a*	-0.64641659639685	0.0129274234491829	0.117760747982401
hsa-miR-146b-3p	-0.744329924686583	0.014359528878743	0.121327613569669
hsa-miR-199a-5p	0.924776675845637	0.0141718829130763	0.121327613569669
hsa-miR-25*	-1.29462830630681	0.0142574925978541	0.121327613569669
hsa-miR-1295	-2.92161081033573	0.0138786605331705	0.121327613569669
hsa-miR-2115*	-2.53496563009569	0.0138857147546769	0.121327613569669
hsa-miR-665	3.41573878404237	0.0151797049430195	0.126425256882577
hsa-miR-642b	-2.01079999829772	0.0157009665770376	0.128924838231168
hsa-miR-377*	1.32792277961096	0.0167025607090414	0.135244345741266
hsa-miR-3615	-1.24707445883398	0.0173086887634445	0.135288475344608
hsa-miR-3918	-2.20814895266567	0.0170038004015244	0.135288475344608
hsa-miR-363*	-2.75587063719146	0.0176362334926075	0.135288475344608
hsa-miR-422a	-2.1779414384396	0.0175327135505206	0.135288475344608
hsa-miR-1298	-1.89822708867464	0.0190518810049626	0.144249956180431
hsa-miR-382	1.05288467155222	0.0206987985246829	0.154710250511412
hsa-miR-654-3p	1.23814721159595	0.0234988355105198	0.173415456995355
hsa-miR-26b	-0.657283377703104	0.0247505760760792	0.180369823154427
hsa-miR-145	1.07317174327771	0.0254472580958431	0.183157425554031
hsa-miR-548c-3p	2.93828700206197	0.0264961320785534	0.186111385563815
hsa-miR-1910	-1.24324965669444	0.0263355833447796	0.186111385563815
hsa-miR-19b	0.575869538473926	0.0272408431898093	0.189064423567367
hsa-miR-500a	0.994850890943746	0.0282056129425103	0.193457321711571
hsa-miR-491-3p	3.02310003199288	0.0298666887484161	0.202468366747984
hsa-miR-150*	-0.826545206644081	0.0311016250769637	0.202810544661255
hsa-miR-342-5p	-0.705468037059854	0.0304854492270522	0.202810544661255
hsa-miR-329	1.30732074950393	0.0313086604108284	0.202810544661255
hsa-miR-545*	1.84773601928053	0.0308804601767746	0.202810544661255
hsa-miR-132	-0.620924113771099	0.0342629722999657	0.21937331226651
hsa-miR-219-1-3p	-2.08961183111297	0.0346180870128969	0.21937331226651
hsa-miR-577	-1.61171822447686	0.0364304876514443	0.224786572372719
hsa-miR-340	-0.639638625425457	0.0366290298034448	0.224786572372719
hsa-miR-181c	-0.592948755884799	0.036428186732443	0.224786572372719
hsa-miR-539	1.70326142671487	0.0373116223655551	0.226590373324153
hsa-miR-3934	-1.54307222184491	0.0385682487436757	0.231807103273845
hsa-miR-505	-0.694707218254266	0.0391045484695691	0.232632160793457
hsa-miR-509-3p	-2.02233520162818	0.0396091767001046	0.233254040567283
hsa-miR-27a*	-0.6796983824693	0.0407344045165816	0.234845774462012
hsa-miR-33b*	2.80791566157474	0.0410879399573332	0.234845774462012
hsa-miR-361-3p	-0.611474548119105	0.0404952316258124	0.234845774462012
hsa-miR-3121	2.71777054072712	0.0421798095095229	0.238224122614154
hsa-miR-3194	-1.53819597449428	0.0424962414268816	0.238224122614154
hsa-miR-3159	-2.41654250668192	0.0435072846101472	0.241569018359198
hsa-miR-126*	0.71415080471794	0.0460203371140098	0.248424597569145
hsa-miR-3661	-2.3654215885082	0.0458556967821198	0.248424597569145
hsa-miR-363	-0.60563364473691	0.045985972271915	0.248424597569145
hsa-miR-3913	-1.62981821783244	0.0502229249559174	0.250256113241879
hsa-miR-155*	-2.30186739574655	0.0489382462275379	0.250256113241879
hsa-miR-374a	0.611156347243191	0.0483274112052513	0.250256113241879
hsa-miR-193b*	-2.28808521790661	0.0496507851012542	0.250256113241879
hsa-miR-223	0.579828910324757	0.0468171475952107	0.250256113241879
hsa-miR-100*	-2.30186739574655	0.0489382462275379	0.250256113241879
hsa-miR-335	0.709062613231905	0.0499540064292283	0.250256113241879
hsa-miR-192	-0.548330750751593	0.0498033543468947	0.250256113241879

## Sheet: WOMEN RRMS vs HC
Table S1. The high throughput sequencing data on miRNA differential expression in 8 RRMS patients compared to 4 HC (all women).
name	log2FC	p-value	FDR p-value
hsa-miR-628-5p	-1.52673135190201	0.00054325738999152	0.149022799343315
hsa-miR-3613-5p	-2.06231030589208	0.000652178552924794	0.149022799343315
hsa-miR-2277-5p	3.54311388692713	0.0016441171208891	0.230382649760772
hsa-miR-141	-1.44380587428491	0.00207418900993846	0.230382649760772
hsa-miR-3607-3p	2.43728309776906	0.00326362063896335	0.230382649760772
hsa-miR-509-3-5p	3.27190913891877	0.00372384777660976	0.230382649760772
hsa-miR-92a	0.739421765660429	0.0042515696782579	0.230382649760772
hsa-miR-27a	-0.890230921540463	0.0048180085738584	0.230382649760772
hsa-miR-2114	-3.10499435032111	0.00492942422496463	0.230382649760772
hsa-miR-126*	-1.29405493862591	0.00539135916631808	0.230382649760772
hsa-miR-1287	2.52912008693565	0.00554531542093763	0.230382649760772
hsa-miR-589	1.13321292538061	0.00641517497451072	0.238679079370353
hsa-miR-500a	-2.55604145961725	0.00678955805648706	0.238679079370353
hsa-miR-499-5p	-2.25754835779966	0.00731376694490853	0.2387422495588
hsa-miR-19b-1*	-2.23913668058237	0.00822048443198341	0.250450759027761
hsa-miR-92a-1*	0.861599445047409	0.010493614488248	0.299723863820583
hsa-miR-146a*	-2.92722575837779	0.0114281078394966	0.30229462509541
hsa-miR-618	2.98954666610591	0.0119065716667776	0.30229462509541
hsa-miR-548z	-2.8568288323721	0.0128621884681893	0.309369480524343
hsa-miR-3913	-2.74770067697938	0.0153796758711758	0.351425593656366
hsa-miR-1908	3.04915843732696	0.0195613798167483	0.409270794548424
hsa-miR-509-3p	2.42386225282446	0.0207461746974072	0.409270794548424
hsa-miR-3647-3p	2.88495175485808	0.0214561770876171	0.409270794548424
hsa-miR-142-5p	-1.10728499603418	0.0217212093115448	0.409270794548424
hsa-miR-28-3p	0.601170854379412	0.0229098574326742	0.409270794548424
hsa-miR-2110	1.40013977368431	0.0232845528627112	0.409270794548424
hsa-miR-196b	-1.98409268521132	0.0247739791820981	0.419322536526623
hsa-miR-1307	0.808797008668701	0.0267239614642104	0.434789581512017
hsa-miR-16-1*	-2.55870254595928	0.0275931372424364	0.434789581512017
hsa-miR-155*	-2.48448424003274	0.0304379008510983	0.434789581512017
hsa-miR-153	-1.35609928481373	0.0313561874574484	0.434789581512017
hsa-miR-204	-2.41661669115597	0.0332559934283675	0.434789581512017
hsa-miR-150	0.685597261282024	0.0338003287211592	0.434789581512017
hsa-miR-27a*	1.32152390524695	0.0340943855045816	0.434789581512017
hsa-miR-29b	-0.858845828754004	0.0355386808472196	0.434789581512017
hsa-miR-421	0.586885430197842	0.0359282025399929	0.434789581512017
hsa-miR-199a-5p	-0.949569043634509	0.0366547816672243	0.434789581512017
hsa-miR-485-3p	2.56711909968774	0.0375478853985594	0.434789581512017
hsa-miR-146b-3p	0.523466849729199	0.0377338955508723	0.434789581512017
hsa-miR-150*	0.720505618528724	0.0380559808763253	0.434789581512017
hsa-let-7i*	-0.96902071817195	0.040482693924168	0.450060209479473
hsa-miR-140-3p	0.568415445984832	0.0426241751160146	0.450060209479473
hsa-miR-708*	2.74713927806237	0.0445511429616287	0.450060209479473
hsa-miR-34a	1.19807340527393	0.0470920700486338	0.450060209479473
hsa-let-7a*	-1.29655112640873	0.0473829454950307	0.450060209479473
hsa-miR-374a	-0.612019923381864	0.0474683587789153	0.450060209479473
