# Supplementary material for: MiRNAs from DLK1-DIO3 Imprinted Locus at 14q32 are Associated with Multiple Sclerosis: Gender-Specific Expression and Regulation of Receptor Tyrosine Kinases Signaling
Source: Cells. 2019 Feb 8;8(2):133. doi: 10.3390/cells8020133 (PMC6406543; doi:10.3390/cells8020133)
Supplement: Supplementary file 1 [file cells-08-00133-s001.zip › Baulina et al. - Table S2.xls]

## Sheet: Baulina et al. - Table S2.csv
Table S2. Checking the assumptions for two-way ANOVA
miRNAs	p-value (Shapiro-Wilk)	p-value (Levene)
miR-431-5p	0.17	0.55
miR-127-3p	0.75	0.75
miR-379	0.06	0.52
miR-376c	0.36	0.66
miR-381	0.052	0.99
miR-410	0.15	0.59
miR-656-3p	0.27	0.5
