# Supplementary material for: MiRNAs from DLK1-DIO3 Imprinted Locus at 14q32 are Associated with Multiple Sclerosis: Gender-Specific Expression and Regulation of Receptor Tyrosine Kinases Signaling
Source: Cells. 2019 Feb 8;8(2):133. doi: 10.3390/cells8020133 (PMC6406543; doi:10.3390/cells8020133)
Supplement: Supplementary file 1 [file cells-08-00133-s001.zip › Baulina et al. - Table S3.xls]

## Sheet: Лист1
Tsble S3. Post-hoc analysis of miRNA expression between four compared groups using Tukey’s HSD
	RRMS:Men HC:Men	HC:Men HC:Women	RRMS:Women HC:Men	RRMS:Men HC:Women	RRMS:Men RRMS:Women	RRMS:Women HC:Women
miR-431-5p	3.05206	-2.14827	2.30568	0.903788	0.746379	0.157408	logFC
	0.000137788	0.0396096	0.00782478	0.348137	0.235639	0.999661	padj
miR-127-3p	3.00154	-1.84851	2.3959	1.15303	0.605633	0.547393	logFC
	0.000284144	0.109497	0.00568566	0.20552	0.464192	0.848816	padj
miR-379	3.06089	-1.86887	0.967083	1.19203	2.09381	-0.901783	logFC
	0.00177256	0.109765	0.613327	0.547143	0.0115238	0.48205	padj
miR-376c	2.49544	-0.800113	0.873229	1.69533	1.62221	0.0731157	logFC
	1.49674e-05	0.212709	0.175817	0.0172309	0.00106674	0.994094	padj
miR-381	2.52171	-2.01701	2.09774	0.504705	0.423968	0.0807374	logFC
	5.86036e-05	0.00491108	0.00110067	0.681332	0.603788	0.99994	padj
miR-410	2.48715	-1.84218	2.20235	0.644972	0.284803	0.360169	logFC
	1.31244e-05	0.0018958	0.000385739	0.744943	0.572736	0.999828	padj
miR-656-3p	2.81248	-0.877909	1.84439	1.93457	0.968084	0.966484	logFC
	0.000101155	0.746376	0.0267625	0.00455947	0.0790384	0.355595	padj
	bold denotes for statistically significant differential expression of miRNA (padj<0.05 and -1<Log2FC>1

## Sheet: miR127 (2)
	logFC	p adj			RRMS:Men HC:Men	HC:Men HC:Women	RRMS:Women HC:Men	RRMS:Men HC:Women	RRMS:Men RRMS:Women	RRMS:Women HC:Women
miR-431				miR-431-5p	3.05206	-2.14827	2.30568	0.903788	0.746379	0.157408	logFC
RRMS:Men-HC:Men	3.05206	0.000137788			0.000137788	0.0396096	0.00782478	0.348137	0.235639	0.999661	padj
HC:Men-HC:Women	-2.14827	0.0396096		miR-127-3p	3.00154	-1.84851	2.3959	1.15303	0.605633	0.547393	logFC
RRMS:Women-HC:Men	2.30568	0.00782478			0.000284144	0.109497	0.00568566	0.20552	0.464192	0.848816	padj
RRMS:Men-HC:Women	0.903788	0.348137		miR-379	3.06089	-1.86887	0.967083	1.19203	2.09381	-0.901783	logFC
RRMS:Men-RRMS:Women	0.746379	0.235639			0.00177256	0.109765	0.613327	0.547143	0.0115238	0.48205	padj
RRMS:Women-HC:Women	0.157408	0.999661		miR-376c	2.49544	-0.800113	0.873229	1.69533	1.62221	0.0731157	logFC
miR-127					1.49674e-05	0.212709	0.175817	0.0172309	0.00106674	0.994094	padj
RRMS:Men-HC:Men	3.00154	0.000284144		miR-381	2.52171	-2.01701	2.09774	0.504705	0.423968	0.0807374	logFC
HC:Men-HC:Women	-1.84851	0.109497			5.86036e-05	0.00491108	0.00110067	0.681332	0.603788	0.99994	padj
RRMS:Women-HC:Men	2.3959	0.00568566		miR-410	2.48715	-1.84218	2.20235	0.644972	0.284803	0.360169	logFC
RRMS:Men-HC:Women	1.15303	0.20552			1.31244e-05	0.0018958	0.000385739	0.744943	0.572736	0.999828	padj
RRMS:Men-RRMS:Women	0.605633	0.464192		miR-656-3p	2.81248	-0.877909	1.84439	1.93457	0.968084	0.966484	logFC
RRMS:Women-HC:Women	0.547393	0.848816			0.000101155	0.746376	0.0267625	0.00455947	0.0790384	0.355595	padj
miR-379
RRMS:Men-HC:Men	3.06089	0.00177256
HC:Men-HC:Women	-1.86887	0.109765
RRMS:Women-HC:Men	0.967083	0.613327
RRMS:Men-HC:Women	1.19203	0.547143
RRMS:Men-RRMS:Women	2.09381	0.0115238
RRMS:Women-HC:Women	-0.901783	0.48205
miR-376c
RRMS:Men-HC:Men	2.49544	1.49674e-05
HC:Men-HC:Women	-0.800113	0.212709
RRMS:Women-HC:Men	0.873229	0.175817
RRMS:Men-HC:Women	1.69533	0.0172309
RRMS:Men-RRMS:Women	1.62221	0.00106674
RRMS:Women-HC:Women	0.0731157	0.994094
miR-381
RRMS:Men-HC:Men	2.52171	5.86036e-05
HC:Men-HC:Women	-2.01701	0.00491108
RRMS:Women-HC:Men	2.09774	0.00110067
RRMS:Men-HC:Women	0.504705	0.681332
RRMS:Men-RRMS:Women	0.423968	0.603788
RRMS:Women-HC:Women	0.0807374	0.99994
miR-410
RRMS:Men-HC:Men	2.48715	1.31244e-05
HC:Men-HC:Women	-1.84218	0.0018958
RRMS:Women-HC:Men	2.20235	0.000385739
RRMS:Men-HC:Women	0.644972	0.744943
RRMS:Men-RRMS:Women	0.284803	0.572736
RRMS:Women-HC:Women	0.360169	0.999828
miR-656
RRMS:Men-HC:Men	2.81248	0.000101155
HC:Men-HC:Women	-0.877909	0.746376
RRMS:Women-HC:Men	1.84439	0.0267625
RRMS:Men-HC:Women	1.93457	0.00455947
RRMS:Men-RRMS:Women	0.968084	0.0790384
RRMS:Women-HC:Women	0.966484	0.355595
