# Supplementary material for: MiRNAs from DLK1-DIO3 Imprinted Locus at 14q32 are Associated with Multiple Sclerosis: Gender-Specific Expression and Regulation of Receptor Tyrosine Kinases Signaling
Source: Cells. 2019 Feb 8;8(2):133. doi: 10.3390/cells8020133 (PMC6406543; doi:10.3390/cells8020133)
Supplement: Supplementary file 1 [file cells-08-00133-s001.zip › Baulina et al. - Table S4.xls]

## Sheet: Лист1
Table S4. The high-throughput sequencing data on expression of miRNAs from DLK1-DIO3 locus
name	logFC	p-value	FDR p-value
hsa-miR-496	1.83165079122752	0.00306647585843646	0.0510787264419559
hsa-miR-487a	1.65006764059747	0.00407690035181471	0.0583226271716721
hsa-miR-369-3p	1.33078922963441	0.00410159127622394	0.0583226271716721
hsa-miR-323-3p	1.30232646765993	0.0054839686728105	0.0710478608055227
hsa-miR-655	2.53681842995604	0.00592024205668273	0.0715963955562863
hsa-miR-487b	1.13857966333705	0.00668874173181128	0.0735761590499241
hsa-miR-323b-3p	2.60328163527334	0.00811299893994475	0.0859977887634144
hsa-miR-323b-3p	2.60328163527334	0.00811299893994475	0.0859977887634144
hsa-miR-154	1.08068738428622	0.00874243016711474	0.0910149426326409
hsa-miR-665	3.41573878404237	0.0151797049430195	0.126425256882577
hsa-miR-382	1.05288467155222	0.0206987985246829	0.154710250511412
hsa-miR-654-3p	1.23814721159595	0.0234988355105198	0.173415456995355
hsa-miR-329	1.30732074950393	0.0313086604108284	0.202810544661255
hsa-miR-539	1.70326142671487	0.0373116223655551	0.226590373324153
hsa-miR-654-5p	1.20085745265296	0.0611813313840503	0.292055138863421
hsa-miR-1197	1.03392938885048	0.063401173646384	0.293356224093983
hsa-miR-323-5p	2.45558181593481	0.0669587292211981	0.296239662037078
hsa-miR-1185	1.65888286649286	0.081624606362491	0.325939352803646
hsa-miR-543	0.877068529906157	0.117332341078087	0.377996689337031
hsa-miR-668	-1.67062854601322	0.138078861814958	0.417098323513579
hsa-miR-544	1.68842962813774	0.190119186355661	0.456129570556998
hsa-miR-299-3p	0.65349497254132	0.253744726466066	0.541879763845115
hsa-miR-369-5p	0.723928849634379	0.368710422957508	0.659380909767568
hsa-miR-541*	-0.498472564698741	0.693623063658297	0.859136533734153
hsa-miR-541	0.170874412977826	0.879379595127541	0.960071730260967
